# Supplementary material for: Long non-coding RNA TRPM2-AS regulates microRNA miR-138-5p and PLAU (Plasminogen Activator, Urokinase) to promote the progression of gastric adenocarcinoma
Source: Bioengineered. 2021 Dec 7;12(2):9753–65. doi: 10.1080/21655979.2021.1995101 (PMC8809918; doi:10.1080/21655979.2021.1995101)
Supplement: Supplemental Material [file KBIE_A_1995101_SM1357.zip]

Archive with 2 entries (2 files):
- Supplementary table II_revised.docx
- Supplementary table I_revised.docx
